# Supplementary material for: A New HPLC-UV Method Using Hydrolyzation with Sodium Hydroxide for Quantitation of Trans-p-Hydroxycinnamic Acid and Total Trans-p-Hydroxycinnamic Acid Esters in the Leaves of Ligustrum robustum
Source: Molecules. 2023 Jul 10;28(14):5309. doi: 10.3390/molecules28145309 (PMC10383156; doi:10.3390/molecules28145309)
Supplement: Supplementary file 1 [file molecules-28-05309-s001.zip]

Archive with 1 entries (1 files):
- molecules-2479285-supplementary.pdf
